# Supplementary material for: Cirrhilabruswakanda, a new species of fairy wrasse from mesophotic ecosystems of Zanzibar, Tanzania, Africa (Teleostei, Labridae)
Source: Zookeys. 2019 Jul 11;863:85–96. doi: 10.3897/zookeys.863.35580 (PMC6639353; doi:10.3897/zookeys.863.35580)
Supplement: XML Treatment for Cirrhilabrus wakanda [file zookeys.863.35580-treatment1.xml]

<!DOCTYPE tp:taxon-treatment
  PUBLIC "-//TaxonX//DTD Taxonomic Treatment Publishing DTD v0 20100105//EN" "tax-treatment-NSO.dtd">
<tp:taxon-treatment xmlns:tp="http://www.plazi.org/taxpub"><tp:treatment-meta><kwd-group><label>Taxon classification</label><kwd><named-content xmlns:xlink="http://www.w3.org/1999/xlink" content-type="kingdom">Animalia</named-content></kwd><kwd><named-content xmlns:xlink="http://www.w3.org/1999/xlink" content-type="order">Perciformes</named-content></kwd><kwd><named-content xmlns:xlink="http://www.w3.org/1999/xlink" content-type="family">Labridae</named-content></kwd></kwd-group><mixed-citation publication-type="journal"><person-group><name><surname>Tea</surname><given-names>Yi-Kai</given-names></name><name><surname>Pinheiro</surname><given-names>Hudson T.</given-names></name><name><surname>Shepherd</surname><given-names>Bart</given-names></name><name><surname>Rocha</surname><given-names>Luiz A.</given-names></name></person-group><article-title><italic><tp:taxon-name><tp:taxon-name-part taxon-name-part-type="genus" reg="Cirrhilabrus">Cirrhilabrus</tp:taxon-name-part><tp:taxon-name-part taxon-name-part-type="species" reg="wakanda">wakanda</tp:taxon-name-part></tp:taxon-name></italic>, a new species of fairy wrasse from mesophotic ecosystems of Zanzibar, Tanzania, Africa (<tp:taxon-name><tp:taxon-name-part taxon-name-part-type="subclass">Teleostei</tp:taxon-name-part></tp:taxon-name>, <tp:taxon-name><tp:taxon-name-part taxon-name-part-type="family">Labridae</tp:taxon-name-part></tp:taxon-name>)</article-title><source>Zookeys</source><day>11</day><month>7</month><year>2019</year><volume>863</volume><fpage>85</fpage><lpage>96</lpage><pub-id pub-id-type="doi">10.3897/zookeys.863.35580</pub-id></mixed-citation></tp:treatment-meta><tp:nomenclature><tp:taxon-name>
            <tp:taxon-name-part taxon-name-part-type="genus" reg="Cirrhilabrus">Cirrhilabrus</tp:taxon-name-part>
            <tp:taxon-name-part taxon-name-part-type="species" reg="wakanda">wakanda</tp:taxon-name-part>
            <object-id xmlns:xlink="http://www.w3.org/1999/xlink" content-type="zoobank" xlink:type="simple">http://zoobank.org/2E9018A1-A98F-4F8C-AEA9-89D18BC69162</object-id>
          </tp:taxon-name><tp:taxon-status xmlns:xlink="http://www.w3.org/1999/xlink" xlink:type="simple">sp. nov.</tp:taxon-status><xref ref-type="fig" rid="F1">Vibranium fairy wrasse Figures 1</xref><xref ref-type="fig" rid="F2">, 2</xref><xref ref-type="fig" rid="F3">, 3</xref><xref ref-type="fig" rid="F4">, 4</xref><xref ref-type="fig" rid="F5">, 5A</xref><xref ref-type="fig" rid="F6">, 6A</xref><xref ref-type="table" rid="T1">; Table 1</xref></tp:nomenclature><tp:treatment-sec sec-type="Holotype" id="SECID0EZNAE"><title>Holotype.</title><p>CAS 246395 (field code: HTP 900), 70.3 mm SL male, GenBank <ext-link xmlns:xlink="http://www.w3.org/1999/xlink" ext-link-type="gen" xlink:href="MN010585" xlink:type="simple">MN010585</ext-link>, east coast of Zanzibar, Tanzania, Africa (GPS coordinates: <named-content xmlns:xlink="http://www.w3.org/1999/xlink" content-type="dwc:verbatimCoordinates" xlink:type="simple"><named-content content-type="geo-json" specific-use="{&#34;type&#34;:&#34;Point&#34;,&#34;coordinates&#34;:[39.541111,-6.175000]}" id="NCID0ECOAE" xlink:type="simple">6°10'30"S; 39°32'28"E</named-content></named-content>)<!--PageBreak -->, 75 m, collected by H.T. Pinheiro, B. Shepherd, and L.A. Rocha, 14 December 2018; Figure <xref ref-type="fig" rid="F1">1</xref>.</p><fig id="F1" position="float" orientation="portrait"><label>Figure 1.</label><caption><p><italic><tp:taxon-name><tp:taxon-name-part taxon-name-part-type="genus" reg="Cirrhilabrus">Cirrhilabrus</tp:taxon-name-part><tp:taxon-name-part taxon-name-part-type="species" reg="wakanda">wakanda</tp:taxon-name-part></tp:taxon-name></italic> sp. nov., freshly euthanized male holotype (CAS 246395), 70.3 mm SL, male, collected at a depth of 75 m, east coast of Zanzibar, Africa (above). Note the pair of facial stripes above and below orbit. Photograph by H.T. Pinheiro and B. Shepherd.</p></caption><graphic xmlns:xlink="http://www.w3.org/1999/xlink" xlink:href="zookeys-863-085-g001.jpg" position="float" orientation="portrait" xlink:type="simple" id="oo_315737.jpg"/></fig></tp:treatment-sec><tp:treatment-sec sec-type="Paratypes" id="SECID0EFPAE"><title>Paratypes.</title><p>CAS 246396 (HTP 883), 56.8 mm SL female, GenBank <ext-link xmlns:xlink="http://www.w3.org/1999/xlink" ext-link-type="gen" xlink:href="MN010586" xlink:type="simple">MN010586</ext-link>, east coast of Zanzibar, Tanzania, Africa, 70 m, 07 December 2018; CAS 246397 (HTP 901), 61.3 mm SL male, GenBank <ext-link xmlns:xlink="http://www.w3.org/1999/xlink" ext-link-type="gen" xlink:href="MN010587" xlink:type="simple">MN010587</ext-link>, east coast of Zanzibar, Tanzania, Africa, 75 m, 14 December 2018; Figure <xref ref-type="fig" rid="F2">2</xref> (A1, A2); CAS 246398 (HTP 902), 57.4 mm SL female, GenBank <ext-link xmlns:xlink="http://www.w3.org/1999/xlink" ext-link-type="gen" xlink:href="MN010588" xlink:type="simple">MN010588</ext-link>, east coast of Zanzibar, Tanzania, Africa, 75 m, 14 December 2018; Figure <xref ref-type="fig" rid="F2">2</xref> (B1, B2); CAS 246399 (HTP 903), 54.3 mm SL female, east coast of Zanzibar, Tanzania, Africa, 75 m, 14 December 2018; Figure <xref ref-type="fig" rid="F2">2</xref> (C1, C2). All type specimens collected by H.T. Pinheiro, B. Shepherd, and L.A. Rocha.</p><fig id="F2" position="float" orientation="portrait"><label>Figure 2.</label><caption><p>Paratypes of <italic><tp:taxon-name><tp:taxon-name-part taxon-name-part-type="genus" reg="Cirrhilabrus">Cirrhilabrus</tp:taxon-name-part><tp:taxon-name-part taxon-name-part-type="species" reg="wakanda">wakanda</tp:taxon-name-part></tp:taxon-name></italic> sp. nov., not to scale <bold>A1</bold> CAS 246397, 61.3 mm SL, male, freshly euthanized <bold>A2</bold> CAS 246397, male in preservation <bold>B1</bold> CAS 246398, 57.38 mm SL, female, freshly euthanized <bold>B2</bold> CAS 246398, female in preservation <bold>C1</bold> CAS 246399, 54.32 mm SL, female, freshly euthanized <bold>C2</bold> CAS 246399, female in preservation. Photographs by H.T. Pinheiro and B. Shepherd (<bold>A1, B1, C1</bold>), and J. Fong (<bold>A2, B2, C2</bold>).</p></caption><graphic xmlns:xlink="http://www.w3.org/1999/xlink" xlink:href="zookeys-863-085-g002.jpg" position="float" orientation="portrait" xlink:type="simple" id="oo_315738.jpg"/></fig></tp:treatment-sec><tp:treatment-sec sec-type="diagnosis" id="SECID0E6QAE"><title>Diagnosis.</title><p><italic><tp:taxon-name><tp:taxon-name-part taxon-name-part-type="genus" reg="Cirrhilabrus">Cirrhilabrus</tp:taxon-name-part><tp:taxon-name-part taxon-name-part-type="species" reg="wakanda">wakanda</tp:taxon-name-part></tp:taxon-name></italic> shares similar meristic characters to other members of this genus. However, it is readily distinguished from all other <italic><tp:taxon-name><tp:taxon-name-part taxon-name-part-type="genus" reg="Cirrhilabrus">Cirrhilabrus</tp:taxon-name-part></tp:taxon-name></italic> in having the following combination of colouration and morphological characters: caudal fin strongly lanceolate in males; both sexes with a series of purple scales (in life and in preservation) arranged in a chain-link pattern across dorsal two-thirds of body.</p></tp:treatment-sec><tp:treatment-sec sec-type="description" id="SECID0EXRAE"><title>Description.</title><p>Dorsal-fin rays XI,9; anal-fin rays III,9; dorsal and anal-fin soft rays branched except first ray unbranched in two individuals; last dorsal and anal-fin ray branched to base; pectoral-fin rays 14–15 (15/15), upper two unbranched; pelvic-fin rays I,5; principal caudal-fin rays 7+6, uppermost and lowermost unbranched; upper procurrent caudal-fin rays 6, lower procurrent caudal-fin rays 6; lateral line interrupted, with dorsoanterior series of pored scales 16–19 (17/17) and midlateral posterior peduncular series 8–9 (9/9); scales above lateral line to origin of dorsal fin 2; scales below lateral line to origin of anal fin 6; median predorsal scales 4–5 (4); median prepelvic scales 5; rows of scales on cheek 2; circumpeduncular scales 15–16 (15); gill rak<!--PageBreak -->ers 8–9 (8) + 8–9 (8) = 16–18 (16); pseudobranchial filaments 8–10; vertebrae 9+16; epineurals 13 (Figure <xref ref-type="fig" rid="F3">3</xref>).</p><fig id="F3" position="float" orientation="portrait"><label>Figure 3.</label><caption><p><italic><tp:taxon-name><tp:taxon-name-part taxon-name-part-type="genus" reg="Cirrhilabrus">Cirrhilabrus</tp:taxon-name-part><tp:taxon-name-part taxon-name-part-type="species" reg="wakanda">wakanda</tp:taxon-name-part></tp:taxon-name></italic> sp. nov., CAS 246395, 70.3 mm SL, male holotype, x-ray. Radiograph by J. Fong.</p></caption><graphic xmlns:xlink="http://www.w3.org/1999/xlink" xlink:href="zookeys-863-085-g003.jpg" position="float" orientation="portrait" xlink:type="simple" id="oo_315739.jpg"/></fig><p>Body moderately elongate and compressed, depth 3.1–3.4 (3.2) in SL, width 2.1–2.6 (2.6) in depth; head length 3.2–3.6 (3.2) in SL; snout pointed, its length 3.4–3.9 (3.9) in HL; orbit diameter 3.6–4.7 (4.7) in HL; depth of caudal peduncle 1.7–2.1 (2.1) in HL. Mouth small, terminal, and oblique, with maxilla almost reaching vertical at front edge of orbit; dentition typical of genus with three pairs of canine teeth present anteriorly at side of upper jaw, first forward-projecting, next two strongly recurved and outcurved, third longest; an irregular row of very small conical teeth medial to upper canines; lower jaw with a single stout pair of canines anteriorly which protrude obliquely outward and are slightly lateral to medial pair of upper jaw; no teeth on roof of mouth.</p><p>Posterior margin of preoperculum with 30–32 (32) very fine serrated; margins of posterior and ventral edges of preoperculum free to about level of middle pupil. Anterior nostril in short membranous tube, located nearer to orbit than snout tip; posterior nostril larger, roughly ovoid to rectangular, located just medial and anterior to upper edge of eye. Scales cycloid; head scaled except snout and interorbital space; four large scales on opercle; a broad naked zone on membranous edge of preopercle; a row of large, elongate, pointed scales along base of dorsal fin, one per element, scales progressively shorter posteriorly on soft portion of fin; anal fin with a similar basal <!--PageBreak -->row of scales; last pored scale of lateral line (posterior to hypural plate) enlarged and pointed; one scale above and below last pored scale also enlarged; a horizontal series of greatly enlarged scales extend two-thirds distance to central posterior margin of caudal fin; pectoral fins naked except for a few small scales at extreme base; a single large scale at base of each pelvic fin, about three-fourths length of pelvic spine.</p><p>Origin of dorsal fin above third lateral-line scale, predorsal length 3.0–3.2 (3.1) in SL; first 1–4 dorsal-fin spines progressively longer, fifth to sixth subequal, eighth to tenth longest, 2.1–2.6 (2.6) in HL; interspinous membranes of dorsal fin in males extend beyond dorsal-fin spines, with each membrane extending in a pointed filament beyond spine; fifth dorsal-fin soft ray longest, 1.6–1.9 (1.6) in HL, remaining rays progressively shorter; origin of anal fin below base of ninth dorsal-fin spine; third anal-fin spine longest, 2.4–3.0 (3.0) in HL; interspinous membranes of anal fin extended as on dorsal fin; anal-fin soft rays relatively uniform in length, sixth longest, 1.5–2.1 (1.8) in HL; dorsal and anal-fin rays barely reaching caudal-fin base; caudal fin of males lanceolate; pectoral fins short, reaching vertical between bases of fifth or sixth dorsal-fin spines, longest ray 1.4–1.6 (1.6) in HL; origin of pelvic fins below lower base of pectoral fins; pelvic fins short, not reaching past anal fin origin, longest ray 1.5–1.9 (1.7) in HL.</p></tp:treatment-sec><tp:treatment-sec sec-type="Colouration of males in life" id="SECID0EBTAE"><title>Colouration of males in life.</title><p>Based on colour photographs and specimens when freshly dead, and field photos of live individuals (Figures <xref ref-type="fig" rid="F1">1</xref>; <xref ref-type="fig" rid="F2">2A1</xref>; <xref ref-type="fig" rid="F4">4A</xref>; <xref ref-type="fig" rid="F4">4B</xref>; <xref ref-type="fig" rid="F5">5A</xref>): head ochreous yellow; lower part of head whitish to pale pink (yellowish when freshly dead), purple stripe present from mid-upper lip to mid-upper edge of orbit; second stripe of similar colour present from lower edge of maxilla to mid-lower edge of orbit; interorbital and upper part of snout yellowish, with a series of very fine white stripes; preoperculum prominently purple on outer edge; iris bright yellow, greenish on the upper edge, with orange ring around pupil; body pale mauve to purplish-pink, with a faint region of paler yellowish-pink below middle part of dorsal fin; body with a network <!--PageBreak --><!--PageBreak -->of dark purple scales arranged in a chain-link pattern from just after dorsal fin origin to edge of caudal peduncle, absent from lower third of body; dorsal-fin bluish-purple, bright fuchsia on distal half; posterior dorsal fin yellowish hyaline with a faint blue medial band, sometimes broken into spots; distal edge of dorsal fin narrowly bright blue; caudal fin bluish hyaline with a pair of concentric bright blue chevrons converging at <tp:taxon-name><tp:taxon-name-part taxon-name-part-type="genus" reg="Cirrhilabrus"/><tp:taxon-name-part taxon-name-part-type="species" reg="lanceolatus">lanceolatus</tp:taxon-name-part></tp:taxon-name> terminus; coloured portion of chevron marking bright fuchsia to magenta; anal-fin similar to dorsal fin, distal edge narrowly bright blue; pelvic fins hyaline to translucent magenta; pectoral fins pinkish hyaline.</p><fig id="F4" position="float" orientation="portrait"><label>Figure 4.</label><caption><p><italic><tp:taxon-name><tp:taxon-name-part taxon-name-part-type="genus" reg="Cirrhilabrus">Cirrhilabrus</tp:taxon-name-part><tp:taxon-name-part taxon-name-part-type="species" reg="wakanda">wakanda</tp:taxon-name-part></tp:taxon-name></italic> sp. nov., in situ photographs at 75 m depth, in the east coast of Zanzibar, Tanzania, Africa. Specimens not retained. Note intensity of yellow on the heads of males (<bold>A</bold>), transitioning males (<bold>B</bold>), and females (<bold>C</bold>). Photographs by L.A. Rocha.</p></caption><graphic xmlns:xlink="http://www.w3.org/1999/xlink" xlink:href="zookeys-863-085-g004.jpg" position="float" orientation="portrait" xlink:type="simple" id="oo_315740.jpg"/></fig><fig id="F5" position="float" orientation="portrait"><label>Figure 5.</label><caption><p>A selection of <italic><tp:taxon-name><tp:taxon-name-part taxon-name-part-type="genus" reg="Cirrhilabrus">Cirrhilabrus</tp:taxon-name-part></tp:taxon-name></italic> species from the western Indian Ocean group of the <italic><tp:taxon-name><tp:taxon-name-part taxon-name-part-type="genus" reg="Cirrhilabrus">Cirrhilabrus</tp:taxon-name-part><tp:taxon-name-part taxon-name-part-type="species" reg="jordani">jordani</tp:taxon-name-part></tp:taxon-name></italic> complex <bold>A</bold><italic><tp:taxon-name><tp:taxon-name-part taxon-name-part-type="genus" reg="Cirrhilabrus">Cirrhilabrus</tp:taxon-name-part><tp:taxon-name-part taxon-name-part-type="species" reg="wakanda">wakanda</tp:taxon-name-part></tp:taxon-name></italic> sp. nov., in situ photograph from the east coast of Zanzibar, Africa <bold>B</bold><italic><tp:taxon-name><tp:taxon-name-part taxon-name-part-type="genus" reg="Cirrhilabrus">Cirrhilabrus</tp:taxon-name-part><tp:taxon-name-part taxon-name-part-type="species" reg="blatteus">blatteus</tp:taxon-name-part></tp:taxon-name></italic>, <italic>in situ</italic> photograph from the Red Sea, off the coast of Eilat; <bold>C</bold>: <italic><tp:taxon-name><tp:taxon-name-part taxon-name-part-type="genus" reg="Cirrhilabrus">Cirrhilabrus</tp:taxon-name-part><tp:taxon-name-part taxon-name-part-type="species" reg="sanguineus">sanguineus</tp:taxon-name-part></tp:taxon-name></italic>, aquarium photograph of a specimen from Mauritius <bold>D</bold><italic><tp:taxon-name><tp:taxon-name-part taxon-name-part-type="genus" reg="Cirrhilabrus">Cirrhilabrus</tp:taxon-name-part><tp:taxon-name-part taxon-name-part-type="species" reg="rubrisquamis">rubrisquamis</tp:taxon-name-part></tp:taxon-name></italic>, aquarium photograph of a specimen from the Maldives. Photographs by L.A. Rocha (<bold>A</bold>); E. Brokovich (<bold>B</bold>), and Y.K. Tea (<bold>C, D</bold>).</p></caption><graphic xmlns:xlink="http://www.w3.org/1999/xlink" xlink:href="zookeys-863-085-g005.jpg" position="float" orientation="portrait" xlink:type="simple" id="oo_315741.jpg"/></fig></tp:treatment-sec><tp:treatment-sec sec-type="Colouration of females and juveniles in life" id="SECID0EAYAE"><title>Colouration of females and juveniles in life.</title><p>Similar to males described above. Head and body more subdued in colouration, pinkish-purple to lilac (Figure <xref ref-type="fig" rid="F4">4C</xref>), deepening to yellow post mortem (Figures <xref ref-type="fig" rid="F2">2B1</xref>; <xref ref-type="fig" rid="F2">2C1</xref>).</p></tp:treatment-sec><tp:treatment-sec sec-type="Colouration in preservative" id="SECID0ESYAE"><title>Colouration in preservative.</title><p>(Figures <xref ref-type="fig" rid="F2">2A2</xref>; <xref ref-type="fig" rid="F2">2B2</xref>; <xref ref-type="fig" rid="F2">2C2</xref>; <xref ref-type="fig" rid="F6">6A</xref>): head and body pale tan; fine white stripes on interorbital and nape remain; infraorbitals, frontals, and pre-maxilla weakly purple; preoperculum, dentary, angular, and articular bones strongly purple; scales in chain-link formation deep purple; median fins translucent, except rays weakly purple; pelvic and pectoral fins translucent hyaline.</p><fig id="F6" position="float" orientation="portrait"><label>Figure 6.</label><caption><p>A selection of <italic><tp:taxon-name><tp:taxon-name-part taxon-name-part-type="genus" reg="Cirrhilabrus">Cirrhilabrus</tp:taxon-name-part></tp:taxon-name></italic> species in preservation showing the purple staining qualities. Not to scale <bold>A</bold><italic><tp:taxon-name><tp:taxon-name-part taxon-name-part-type="genus" reg="Cirrhilabrus">Cirrhilabrus</tp:taxon-name-part><tp:taxon-name-part taxon-name-part-type="species" reg="wakanda">wakanda</tp:taxon-name-part></tp:taxon-name></italic> sp. nov., 70.3 mm SL, male holotype, CAS 246395 <bold>B</bold><italic><tp:taxon-name><tp:taxon-name-part taxon-name-part-type="genus" reg="Cirrhilabrus">Cirrhilabrus</tp:taxon-name-part><tp:taxon-name-part taxon-name-part-type="species" reg="blatteus">blatteus</tp:taxon-name-part></tp:taxon-name></italic>, 65.1 mm SL, male, CAS 235080 <bold>C</bold><italic><tp:taxon-name><tp:taxon-name-part taxon-name-part-type="genus" reg="Cirrhilabrus">Cirrhilabrus</tp:taxon-name-part><tp:taxon-name-part taxon-name-part-type="species" reg="earlei">earlei</tp:taxon-name-part></tp:taxon-name></italic>, 56.5 mm SL, male paratype, CAS 213114. Photographs by L.A. Rocha (<bold>A</bold>) and B.W. Frable (<bold>B, C</bold>).</p></caption><graphic xmlns:xlink="http://www.w3.org/1999/xlink" xlink:href="zookeys-863-085-g006.jpg" position="float" orientation="portrait" xlink:type="simple" id="oo_315742.jpg"/></fig></tp:treatment-sec><tp:treatment-sec sec-type="etymology" id="SECID0EH2AE"><title>Etymology.</title><p>The specific epithet refers to the fictional East African nation of Wakanda, home of the superhero Black Panther, as is the case for the new species, which has remained hidden from the world for a long time. To be treated as a noun in apposition. The common name refers to the fictional metal vibranium, a rare substance found on Wakanda that is woven into Black Panther’s suit. The purple chain-link scale pattern of the new species is reminiscent of this detail.</p></tp:treatment-sec><tp:treatment-sec sec-type="distribution" id="SECID0EM2AE"><title>Distribution and habitat.</title><p><italic><tp:taxon-name><tp:taxon-name-part taxon-name-part-type="genus" reg="Cirrhilabrus">Cirrhilabrus</tp:taxon-name-part><tp:taxon-name-part taxon-name-part-type="species" reg="wakanda">wakanda</tp:taxon-name-part></tp:taxon-name></italic> is presently known only from the east coast of Zanzibar, Tanzania. The species inhabits deep shelves consisting of small patch reefs dominated by rhodolith and sponge beds, at depths between 50 and 80 m.</p></tp:treatment-sec><tp:treatment-sec sec-type="comparisons" id="SECID0E42AE"><title>Comparisons.</title><p>Pairwise comparison of mitochondrial sequence data suggests that <italic><tp:taxon-name><tp:taxon-name-part taxon-name-part-type="genus" reg="Cirrhilabrus">Cirrhilabrus</tp:taxon-name-part><tp:taxon-name-part taxon-name-part-type="species" reg="wakanda">wakanda</tp:taxon-name-part></tp:taxon-name></italic> is most closely related to <italic><tp:taxon-name><tp:taxon-name-part taxon-name-part-type="genus" reg="Cirrhilabrus">C.</tp:taxon-name-part><tp:taxon-name-part taxon-name-part-type="species" reg="rubrisquamis">rubrisquamis</tp:taxon-name-part></tp:taxon-name></italic> Randall &amp; Emery (1983), differing by 0.6% in mitochondrial COI (uncorrected pairwise distance). Such marginal differences in sequence data between closely related sister species is not uncommon in <italic><tp:taxon-name><tp:taxon-name-part taxon-name-part-type="genus" reg="Cirrhilabrus">Cirrhilabrus</tp:taxon-name-part></tp:taxon-name></italic>, even when stark morphological differences are present (<xref ref-type="bibr" rid="B14">Tea et al., 2016</xref>; Victor, 2016; Allen &amp; Hammer, 2017). It also appears to be closely related to <italic><tp:taxon-name><tp:taxon-name-part taxon-name-part-type="genus" reg="Cirrhilabrus">C.</tp:taxon-name-part><tp:taxon-name-part taxon-name-part-type="species" reg="blatteus">blatteus</tp:taxon-name-part></tp:taxon-name></italic> Springer &amp; Randall (1974) (1.9% difference in COI) and <italic><tp:taxon-name><tp:taxon-name-part taxon-name-part-type="genus" reg="Cirrhilabrus">C.</tp:taxon-name-part><tp:taxon-name-part taxon-name-part-type="species" reg="sanguineus">sanguineus</tp:taxon-name-part></tp:taxon-name></italic> Cornic (1987) (1.5% difference in COI). These four species share the following character combination: short pelvic fins (not or barely reaching anal-fin origin); relatively unmarked dorsal and anal fins; males with a strongly lanceolate caudal fin (except in <italic><tp:taxon-name><tp:taxon-name-part taxon-name-part-type="genus" reg="Cirrhilabrus">C.</tp:taxon-name-part><tp:taxon-name-part taxon-name-part-type="species" reg="rubrisquamis">rubrisquamis</tp:taxon-name-part></tp:taxon-name></italic>); both sexes with a pair of prominent facial stripes above and below the orbit; and both sexes with prominent purple scales and osseus elements that persist, and stain purple, respectively, even in preservation.</p><p>In <italic><tp:taxon-name><tp:taxon-name-part taxon-name-part-type="genus" reg="Cirrhilabrus">Cirrhilabrus</tp:taxon-name-part><tp:taxon-name-part taxon-name-part-type="species" reg="wakanda">wakanda</tp:taxon-name-part></tp:taxon-name></italic> the purple scale pattern presents as a scattered, chain-link motif (Figure <xref ref-type="fig" rid="F1">1</xref>; <xref ref-type="fig" rid="F2">2</xref>; <xref ref-type="fig" rid="F4">4</xref>; <xref ref-type="fig" rid="F5">5A</xref>). In the other related species, the purple scales are manifested as: two rows dorsally and laterally in <italic><tp:taxon-name><tp:taxon-name-part taxon-name-part-type="genus" reg="Cirrhilabrus">C.</tp:taxon-name-part><tp:taxon-name-part taxon-name-part-type="species" reg="blatteus">blatteus</tp:taxon-name-part></tp:taxon-name></italic> (Figure <xref ref-type="fig" rid="F5">5B</xref>); an oblique mid-dorsal saddle in <italic><tp:taxon-name><tp:taxon-name-part taxon-name-part-type="genus" reg="Cirrhilabrus">C.</tp:taxon-name-part><tp:taxon-name-part taxon-name-part-type="species" reg="sanguineus">sanguineus</tp:taxon-name-part></tp:taxon-name></italic> (Figure <xref ref-type="fig" rid="F5">5C</xref>); a crosshatch network anteriorly in <italic><tp:taxon-name><tp:taxon-name-part taxon-name-part-type="genus" reg="Cirrhilabrus">C.</tp:taxon-name-part><tp:taxon-name-part taxon-name-part-type="species" reg="rubrisquamis">rubrisquamis</tp:taxon-name-part></tp:taxon-name></italic><!--PageBreak -->(Figure <xref ref-type="fig" rid="F5">5D</xref>). Aside from details in live colouration, <italic><tp:taxon-name><tp:taxon-name-part taxon-name-part-type="genus" reg="Cirrhilabrus">Cirrhilabrus</tp:taxon-name-part><tp:taxon-name-part taxon-name-part-type="species" reg="wakanda">wakanda</tp:taxon-name-part></tp:taxon-name></italic> differs from: <italic><tp:taxon-name><tp:taxon-name-part taxon-name-part-type="genus" reg="Cirrhilabrus">C.</tp:taxon-name-part><tp:taxon-name-part taxon-name-part-type="species" reg="blatteus">blatteus</tp:taxon-name-part></tp:taxon-name></italic> in having a higher number of pored lateral line scales (24–28 vs. 21–24); <italic><tp:taxon-name><tp:taxon-name-part taxon-name-part-type="genus" reg="Cirrhilabrus">C.</tp:taxon-name-part><tp:taxon-name-part taxon-name-part-type="species" reg="sanguineus">sanguineus</tp:taxon-name-part></tp:taxon-name></italic> in having one fewer median prepelvic scale (5 vs. 6) and fewer pseudobranchial filaments (8–10 vs. 11), and further from <italic><tp:taxon-name><tp:taxon-name-part taxon-name-part-type="genus" reg="Cirrhilabrus">C.</tp:taxon-name-part><tp:taxon-name-part taxon-name-part-type="species" reg="rubrisquamis">rubrisquamis</tp:taxon-name-part></tp:taxon-name></italic> in having a lanceolate caudal fin.</p><p>The four species are part of a larger complex of fairy wrasses that includes five other species from the western Pacific Ocean: <italic><tp:taxon-name><tp:taxon-name-part taxon-name-part-type="genus" reg="Cirrhilabrus">Cirrhilabrus</tp:taxon-name-part><tp:taxon-name-part taxon-name-part-type="species" reg="jordani">jordani</tp:taxon-name-part></tp:taxon-name></italic>, <italic><tp:taxon-name><tp:taxon-name-part taxon-name-part-type="genus" reg="Cirrhilabrus">C.</tp:taxon-name-part><tp:taxon-name-part taxon-name-part-type="species" reg="earlei">earlei</tp:taxon-name-part></tp:taxon-name></italic>, <italic><tp:taxon-name><tp:taxon-name-part taxon-name-part-type="genus" reg="Cirrhilabrus">C.</tp:taxon-name-part><tp:taxon-name-part taxon-name-part-type="species" reg="roseafascia">roseafascia</tp:taxon-name-part></tp:taxon-name></italic>, <italic><tp:taxon-name><tp:taxon-name-part taxon-name-part-type="genus" reg="Cirrhilabrus">C.</tp:taxon-name-part><tp:taxon-name-part taxon-name-part-type="species" reg="lanceolatus">lanceolatus</tp:taxon-name-part></tp:taxon-name></italic>, and <italic><tp:taxon-name><tp:taxon-name-part taxon-name-part-type="genus" reg="Cirrhilabrus">C.</tp:taxon-name-part><tp:taxon-name-part taxon-name-part-type="species" reg="shutmani">shutmani</tp:taxon-name-part></tp:taxon-name></italic>. Together, these nine species form the <italic><tp:taxon-name><tp:taxon-name-part taxon-name-part-type="genus" reg="Cirrhilabrus">Cirrhilabrus</tp:taxon-name-part><tp:taxon-name-part taxon-name-part-type="species" reg="jordani">jordani</tp:taxon-name-part></tp:taxon-name></italic> complex. Previous morphological and molecular studies have also shown support for this grouping (<xref ref-type="bibr" rid="B13">Tea and Gill 2017</xref>; <xref ref-type="bibr" rid="B11">Tea et al. 2018</xref>).</p></tp:treatment-sec><tp:treatment-sec sec-type="remarks" id="SECID0EKEAG"><title>Remarks.</title><p><italic><tp:taxon-name><tp:taxon-name-part taxon-name-part-type="genus" reg="Cirrhilabrus">Cirrhilabrus</tp:taxon-name-part><tp:taxon-name-part taxon-name-part-type="species" reg="wakanda">wakanda</tp:taxon-name-part></tp:taxon-name></italic> possess several osseus elements and fin rays that stain naturally purple in ethanol (Figure <xref ref-type="fig" rid="F6">6A</xref>). Only a handful of other <italic><tp:taxon-name><tp:taxon-name-part taxon-name-part-type="genus" reg="Cirrhilabrus">Cirrhilabrus</tp:taxon-name-part></tp:taxon-name></italic> share this character. <xref ref-type="bibr" rid="B10">Springer and Randall (1974)</xref> first noted this occurrence in <italic><tp:taxon-name><tp:taxon-name-part taxon-name-part-type="genus" reg="Cirrhilabrus">Cirrhilabrus</tp:taxon-name-part><tp:taxon-name-part taxon-name-part-type="species" reg="blatteus">blatteus</tp:taxon-name-part></tp:taxon-name></italic> (Figure <xref ref-type="fig" rid="F6">6B</xref>). Subsequently, <xref ref-type="bibr" rid="B5">Randall (1995)</xref> made note of its reoccurrence in <italic><tp:taxon-name><tp:taxon-name-part taxon-name-part-type="genus" reg="Cirrhilabrus">Cirrhilabrus</tp:taxon-name-part><tp:taxon-name-part taxon-name-part-type="species" reg="rubrisquamis">rubrisquamis</tp:taxon-name-part></tp:taxon-name></italic> and <italic><tp:taxon-name><tp:taxon-name-part taxon-name-part-type="genus" reg="Cirrhilabrus">Cirrhilabrus</tp:taxon-name-part><tp:taxon-name-part taxon-name-part-type="species" reg="sanguineus">sanguineus</tp:taxon-name-part></tp:taxon-name></italic>. <xref ref-type="bibr" rid="B11">Tea et al. (2018)</xref> expanded this list to include <italic><tp:taxon-name><tp:taxon-name-part taxon-name-part-type="genus" reg="Cirrhilabrus">Cirrhilabrus</tp:taxon-name-part><tp:taxon-name-part taxon-name-part-type="species" reg="earlei">earlei</tp:taxon-name-part></tp:taxon-name></italic> (Figure <xref ref-type="fig" rid="F6">6C</xref>). Incidentally, these species are all closely related members of the <italic><tp:taxon-name><tp:taxon-name-part taxon-name-part-type="genus" reg="Cirrhilabrus"/><tp:taxon-name-part taxon-name-part-type="species" reg="jordani">jordani</tp:taxon-name-part></tp:taxon-name></italic> complex, with <italic><tp:taxon-name><tp:taxon-name-part taxon-name-part-type="genus" reg="Cirrhilabrus">C.</tp:taxon-name-part><tp:taxon-name-part taxon-name-part-type="species" reg="wakanda">wakanda</tp:taxon-name-part></tp:taxon-name></italic>, <!--PageBreak --><italic><tp:taxon-name><tp:taxon-name-part taxon-name-part-type="genus" reg="Cirrhilabrus">C.</tp:taxon-name-part><tp:taxon-name-part taxon-name-part-type="species" reg="rubrisquamis">rubrisquamis</tp:taxon-name-part></tp:taxon-name></italic>, <italic><tp:taxon-name><tp:taxon-name-part taxon-name-part-type="genus" reg="Cirrhilabrus">C.</tp:taxon-name-part><tp:taxon-name-part taxon-name-part-type="species" reg="sanguineus">sanguineus</tp:taxon-name-part></tp:taxon-name></italic> and <italic><tp:taxon-name><tp:taxon-name-part taxon-name-part-type="genus" reg="Cirrhilabrus">C.</tp:taxon-name-part><tp:taxon-name-part taxon-name-part-type="species" reg="blatteus">blatteus</tp:taxon-name-part></tp:taxon-name></italic> occurring in the western Indian Ocean, and <italic><tp:taxon-name><tp:taxon-name-part taxon-name-part-type="genus" reg="Cirrhilabrus">C.</tp:taxon-name-part><tp:taxon-name-part taxon-name-part-type="species" reg="earlei">earlei</tp:taxon-name-part></tp:taxon-name></italic> occurring in the western Pacific Ocean. However, since the purple post-preservation staining is not found in the other Pacific Ocean species (<italic><tp:taxon-name><tp:taxon-name-part taxon-name-part-type="genus" reg="Cirrhilabrus">C.</tp:taxon-name-part><tp:taxon-name-part taxon-name-part-type="species" reg="jordani">jordani</tp:taxon-name-part></tp:taxon-name></italic>, <italic><tp:taxon-name><tp:taxon-name-part taxon-name-part-type="genus" reg="Cirrhilabrus">C.</tp:taxon-name-part><tp:taxon-name-part taxon-name-part-type="species" reg="shutmani">shutmani</tp:taxon-name-part></tp:taxon-name></italic>, <italic><tp:taxon-name><tp:taxon-name-part taxon-name-part-type="genus" reg="Cirrhilabrus">C.</tp:taxon-name-part><tp:taxon-name-part taxon-name-part-type="species" reg="roseafascia">roseafascia</tp:taxon-name-part></tp:taxon-name></italic>, and <italic><tp:taxon-name><tp:taxon-name-part taxon-name-part-type="genus" reg="Cirrhilabrus">C.</tp:taxon-name-part><tp:taxon-name-part taxon-name-part-type="species" reg="lanceolatus">lanceolatus</tp:taxon-name-part></tp:taxon-name></italic>), the distribution of this character within the <italic><tp:taxon-name><tp:taxon-name-part taxon-name-part-type="genus" reg="Cirrhilabrus"/><tp:taxon-name-part taxon-name-part-type="species" reg="jordani">jordani</tp:taxon-name-part></tp:taxon-name></italic> complex sensu lato is paraphyletic and is therefore not synapomorphic for this group of fairy wrasses.</p></tp:treatment-sec><tp:treatment-sec sec-type="material" id="SECID0E5KAG"><title>Material examined.</title><p><italic><tp:taxon-name><tp:taxon-name-part taxon-name-part-type="genus" reg="Cirrhilabrus">Cirrhilabrus</tp:taxon-name-part><tp:taxon-name-part taxon-name-part-type="species" reg="blatteus">blatteus</tp:taxon-name-part></tp:taxon-name></italic> – Red Sea, off Saudi Arabia: CAS 235080, 56.2 mm SL; 63.4 mm SL; 65.1 mm SL; <italic><tp:taxon-name><tp:taxon-name-part taxon-name-part-type="genus" reg="Cirrhilabrus">Cirrhilabrus</tp:taxon-name-part><tp:taxon-name-part taxon-name-part-type="species" reg="earlei">earlei</tp:taxon-name-part></tp:taxon-name></italic> – Palau: CAS 213114, 56.5 mm SL.</p><!--PageBreak --></tp:treatment-sec><tp:treatment-sec><!--Section generated to contain objects referenced in tp:taxon-treatment.--><table-wrap id="T1" position="float" orientation="portrait"><label>Table 1.</label><caption><p>Proportional measurements of type specimens of <italic><tp:taxon-name><tp:taxon-name-part taxon-name-part-type="genus" reg="Cirrhilabrus">Cirrhilabrus</tp:taxon-name-part><tp:taxon-name-part taxon-name-part-type="species" reg="wakanda">wakanda</tp:taxon-name-part></tp:taxon-name></italic> sp. nov. expressed as a percentage of the standard length.</p></caption><table id="TID0EIQAE" rules="all"><tbody><tr><td rowspan="2" colspan="1"/><td rowspan="1" colspan="1">
                <bold>Holotype</bold>
              </td><td rowspan="1" colspan="4">
                <bold>Paratypes</bold>
              </td></tr><tr><td rowspan="1" colspan="1">
                <bold>CAS 246395</bold>
              </td><td rowspan="1" colspan="1">
                <bold>CAS 246397</bold>
              </td><td rowspan="1" colspan="1">
                <bold>CAS 246398</bold>
              </td><td rowspan="1" colspan="1">
                <bold>CAS 246399</bold>
              </td><td rowspan="1" colspan="1">
                <bold>CAS 246396</bold>
              </td></tr><tr><td rowspan="1" colspan="1">Sex</td><td rowspan="1" colspan="1">male</td><td rowspan="1" colspan="1">male</td><td rowspan="1" colspan="1">female</td><td rowspan="1" colspan="1">female</td><td rowspan="1" colspan="1">female</td></tr><tr><td rowspan="1" colspan="1">Standard length (mm)</td><td rowspan="1" colspan="1">70.3</td><td rowspan="1" colspan="1">61.3</td><td rowspan="1" colspan="1">57.4</td><td rowspan="1" colspan="1">54.3</td><td rowspan="1" colspan="1">56.8</td></tr><tr><td rowspan="1" colspan="1">Body depth</td><td rowspan="1" colspan="1">30.9</td><td rowspan="1" colspan="1">31.7</td><td rowspan="1" colspan="1">29.8</td><td rowspan="1" colspan="1">31.9</td><td rowspan="1" colspan="1">31.8</td></tr><tr><td rowspan="1" colspan="1">Body width</td><td rowspan="1" colspan="1">11.8</td><td rowspan="1" colspan="1">12.9</td><td rowspan="1" colspan="1">12.6</td><td rowspan="1" colspan="1">13.9</td><td rowspan="1" colspan="1">14.5</td></tr><tr><td rowspan="1" colspan="1">Head length</td><td rowspan="1" colspan="1">31.0</td><td rowspan="1" colspan="1">30.6</td><td rowspan="1" colspan="1">31.2</td><td rowspan="1" colspan="1">30.1</td><td rowspan="1" colspan="1">27.7</td></tr><tr><td rowspan="1" colspan="1">Snout length</td><td rowspan="1" colspan="1">8.0</td><td rowspan="1" colspan="1">8.9</td><td rowspan="1" colspan="1">7.9</td><td rowspan="1" colspan="1">8.2</td><td rowspan="1" colspan="1">7.4</td></tr><tr><td rowspan="1" colspan="1">Orbit diameter</td><td rowspan="1" colspan="1">6.6</td><td rowspan="1" colspan="1">8.0</td><td rowspan="1" colspan="1">7.2</td><td rowspan="1" colspan="1">9.0</td><td rowspan="1" colspan="1">7.7</td></tr><tr><td rowspan="1" colspan="1">Interorbital width</td><td rowspan="1" colspan="1">8.5</td><td rowspan="1" colspan="1">9.6</td><td rowspan="1" colspan="1">7.7</td><td rowspan="1" colspan="1">9.3</td><td rowspan="1" colspan="1">9.1</td></tr><tr><td rowspan="1" colspan="1">Upper jaw length</td><td rowspan="1" colspan="1">6.9</td><td rowspan="1" colspan="1">8.2</td><td rowspan="1" colspan="1">6.5</td><td rowspan="1" colspan="1">7.4</td><td rowspan="1" colspan="1">8.2</td></tr><tr><td rowspan="1" colspan="1">Caudal-peduncle depth</td><td rowspan="1" colspan="1">15.1</td><td rowspan="1" colspan="1">16.3</td><td rowspan="1" colspan="1">14.8</td><td rowspan="1" colspan="1">16.3</td><td rowspan="1" colspan="1">16.5</td></tr><tr><td rowspan="1" colspan="1">Caudal-peduncle length</td><td rowspan="1" colspan="1">12.8</td><td rowspan="1" colspan="1">16.5</td><td rowspan="1" colspan="1">14.1</td><td rowspan="1" colspan="1">14.9</td><td rowspan="1" colspan="1">14.8</td></tr><tr><td rowspan="1" colspan="1">Predorsal length</td><td rowspan="1" colspan="1">32.6</td><td rowspan="1" colspan="1">33.8</td><td rowspan="1" colspan="1">31.9</td><td rowspan="1" colspan="1">31.7</td><td rowspan="1" colspan="1">33.7</td></tr><tr><td rowspan="1" colspan="1">Preanal length</td><td rowspan="1" colspan="1">60.4</td><td rowspan="1" colspan="1">59.5</td><td rowspan="1" colspan="1">59.6</td><td rowspan="1" colspan="1">58.5</td><td rowspan="1" colspan="1">61.4</td></tr><tr><td rowspan="1" colspan="1">Prepelvic length</td><td rowspan="1" colspan="1">34.4</td><td rowspan="1" colspan="1">33.1</td><td rowspan="1" colspan="1">31.5</td><td rowspan="1" colspan="1">35.7</td><td rowspan="1" colspan="1">36.4</td></tr><tr><td rowspan="1" colspan="1">Dorsal-fin base</td><td rowspan="1" colspan="1">58.2</td><td rowspan="1" colspan="1">56.6</td><td rowspan="1" colspan="1">55.3</td><td rowspan="1" colspan="1">63.2</td><td rowspan="1" colspan="1">57.0</td></tr><tr><td rowspan="1" colspan="1">First dorsal spine</td><td rowspan="1" colspan="1">5.4</td><td rowspan="1" colspan="1">6.5</td><td rowspan="1" colspan="1">6.2</td><td rowspan="1" colspan="1">5.2</td><td rowspan="1" colspan="1">6.4</td></tr><tr><td rowspan="1" colspan="1">Longest dorsal spine</td><td rowspan="1" colspan="1">11.9</td><td rowspan="1" colspan="1">14.3</td><td rowspan="1" colspan="1">12.4</td><td rowspan="1" colspan="1">13.6</td><td rowspan="1" colspan="1">12.7</td></tr><tr><td rowspan="1" colspan="1">Longest dorsal ray</td><td rowspan="1" colspan="1">19.0</td><td rowspan="1" colspan="1">18.3</td><td rowspan="1" colspan="1">16.8</td><td rowspan="1" colspan="1">16.7</td><td rowspan="1" colspan="1">17.2</td></tr><tr><td rowspan="1" colspan="1">Anal-fin base</td><td rowspan="1" colspan="1">26.1</td><td rowspan="1" colspan="1">25.3</td><td rowspan="1" colspan="1">25.4</td><td rowspan="1" colspan="1">27.6</td><td rowspan="1" colspan="1">24.6</td></tr><tr><td rowspan="1" colspan="1">First anal spine</td><td rowspan="1" colspan="1">6.0</td><td rowspan="1" colspan="1">6.4</td><td rowspan="1" colspan="1">5.2</td><td rowspan="1" colspan="1">5.7</td><td rowspan="1" colspan="1">6.4</td></tr><tr><td rowspan="1" colspan="1">Second anal spine</td><td rowspan="1" colspan="1">9.1</td><td rowspan="1" colspan="1">9.3</td><td rowspan="1" colspan="1">9.3</td><td rowspan="1" colspan="1">9.4</td><td rowspan="1" colspan="1">10.1</td></tr><tr><td rowspan="1" colspan="1">Third anal spine</td><td rowspan="1" colspan="1">10.5</td><td rowspan="1" colspan="1">11.1</td><td rowspan="1" colspan="1">10.8</td><td rowspan="1" colspan="1">10.9</td><td rowspan="1" colspan="1">11.4</td></tr><tr><td rowspan="1" colspan="1">Longest anal ray</td><td rowspan="1" colspan="1">16.8</td><td rowspan="1" colspan="1">17.8</td><td rowspan="1" colspan="1">14.5</td><td rowspan="1" colspan="1">15.1</td><td rowspan="1" colspan="1">17.9</td></tr><tr><td rowspan="1" colspan="1">Caudal-fin length</td><td rowspan="1" colspan="1">28.2</td><td rowspan="1" colspan="1">28.6</td><td rowspan="1" colspan="1">25.4</td><td rowspan="1" colspan="1">28.0</td><td rowspan="1" colspan="1">31.6</td></tr><tr><td rowspan="1" colspan="1">Pectoral-fin length</td><td rowspan="1" colspan="1">19.6</td><td rowspan="1" colspan="1">21.8</td><td rowspan="1" colspan="1">20.6</td><td rowspan="1" colspan="1">18.3</td><td rowspan="1" colspan="1">20.3</td></tr><tr><td rowspan="1" colspan="1">Pelvic spine length</td><td rowspan="1" colspan="1">11.2</td><td rowspan="1" colspan="1">12.1</td><td rowspan="1" colspan="1">11.7</td><td rowspan="1" colspan="1">11.0</td><td rowspan="1" colspan="1">11.3</td></tr><tr><td rowspan="1" colspan="1">Pelvic fin length</td><td rowspan="1" colspan="1">18.0</td><td rowspan="1" colspan="1">17.9</td><td rowspan="1" colspan="1">16.2</td><td rowspan="1" colspan="1">15.5</td><td rowspan="1" colspan="1">18.8</td></tr></tbody></table></table-wrap></tp:treatment-sec><ref-list><ref id="B14"><mixed-citation xmlns:xlink="http://www.w3.org/1999/xlink" xlink:type="simple"><person-group><name name-style="western"><surname>Tea</surname><given-names>YK</given-names></name><name name-style="western"><surname>Senou</surname><given-names>H</given-names></name><name name-style="western"><surname>Greene</surname><given-names>BD</given-names></name></person-group> (<year>2016</year>) <article-title><italic><tp:taxon-name><tp:taxon-name-part taxon-name-part-type="genus">Cirrhilabrus</tp:taxon-name-part><tp:taxon-name-part taxon-name-part-type="species">isosceles</tp:taxon-name-part></tp:taxon-name></italic>, a new species of wrasse (<tp:taxon-name><tp:taxon-name-part taxon-name-part-type="subclass">Teleostei</tp:taxon-name-part></tp:taxon-name>: <tp:taxon-name><tp:taxon-name-part taxon-name-part-type="family">Labridae</tp:taxon-name-part></tp:taxon-name>) from the Ryukyu Archipelago and the Philippines, with notes on the <italic><tp:taxon-name><tp:taxon-name-part taxon-name-part-type="genus">C.</tp:taxon-name-part><tp:taxon-name-part taxon-name-part-type="species">lunatus</tp:taxon-name-part></tp:taxon-name></italic> complex.</article-title><source>Journal of the Ocean Science Foundation</source><volume>21</volume>: <fpage>45</fpage>–<lpage>54</lpage>. <ext-link xlink:type="simple" ext-link-type="doi" xlink:href="10.5281/zenodo.53228">https://doi.org/10.5281/zenodo.53228</ext-link></mixed-citation></ref><ref id="B13"><mixed-citation xmlns:xlink="http://www.w3.org/1999/xlink" xlink:type="simple"><person-group><name name-style="western"><surname>Tea</surname><given-names>YK</given-names></name><name name-style="western"><surname>Gill</surname><given-names>AC</given-names></name></person-group> (<year>2017</year>) <article-title><italic><tp:taxon-name><tp:taxon-name-part taxon-name-part-type="genus">Cirrhilabrus</tp:taxon-name-part><tp:taxon-name-part taxon-name-part-type="species">shutmani</tp:taxon-name-part></tp:taxon-name></italic>, a new species of fairy wrasse from the Babuyan Islands, northern Philippines (<tp:taxon-name><tp:taxon-name-part taxon-name-part-type="subclass">Teleostei</tp:taxon-name-part></tp:taxon-name>: <tp:taxon-name><tp:taxon-name-part taxon-name-part-type="family">Labridae</tp:taxon-name-part></tp:taxon-name>).</article-title><source>Zootaxa</source><volume>4341</volume>: <fpage>77</fpage>–<lpage>88</lpage>. <ext-link xlink:type="simple" ext-link-type="doi" xlink:href="10.11646/zootaxa.4418.6.5">https://doi.org/10.11646/zootaxa.4418.6.5</ext-link></mixed-citation></ref><ref id="B11"><mixed-citation xmlns:xlink="http://www.w3.org/1999/xlink" xlink:type="simple"><person-group><name name-style="western"><surname>Tea</surname><given-names>YK</given-names></name><name name-style="western"><surname>Frable</surname><given-names>BW</given-names></name><name name-style="western"><surname>Gill</surname><given-names>AC</given-names></name></person-group> (<year>2018</year>) <article-title><italic><tp:taxon-name><tp:taxon-name-part taxon-name-part-type="genus">Cirrhilabrus</tp:taxon-name-part><tp:taxon-name-part taxon-name-part-type="species">cyanogularis</tp:taxon-name-part></tp:taxon-name></italic>, a new species of fairy wrasse from the Philippines and Indonesia (<tp:taxon-name><tp:taxon-name-part taxon-name-part-type="subclass">Teleostei</tp:taxon-name-part></tp:taxon-name>: <tp:taxon-name><tp:taxon-name-part taxon-name-part-type="family">Labridae</tp:taxon-name-part></tp:taxon-name>).</article-title><source>Zootaxa</source><volume>4418</volume>: <fpage>577</fpage>–<lpage>587</lpage>. <ext-link xlink:type="simple" ext-link-type="doi" xlink:href="10.11646/zootaxa.4418.6.5">https://doi.org/10.11646/zootaxa.4418.6.5</ext-link></mixed-citation></ref><ref id="B10"><mixed-citation xmlns:xlink="http://www.w3.org/1999/xlink" xlink:type="simple"><person-group><name name-style="western"><surname>Springer</surname><given-names>VG</given-names></name><name name-style="western"><surname>Randall</surname><given-names>JE</given-names></name></person-group> (<year>1974</year>) <article-title>Two new species of the labrid fish genus <italic><tp:taxon-name><tp:taxon-name-part taxon-name-part-type="genus">Cirrhilabrus</tp:taxon-name-part></tp:taxon-name></italic> from the Red Sea.</article-title><source>Israel Journal of Zoology</source><volume>23</volume>: <fpage>45</fpage>–<lpage>54</lpage>.</mixed-citation></ref><ref id="B5"><mixed-citation xmlns:xlink="http://www.w3.org/1999/xlink" xlink:type="simple"><person-group><name name-style="western"><surname>Randall</surname><given-names>JE</given-names></name></person-group> (<year>1995</year>) <article-title>A review of the wrasses of the genus <italic><tp:taxon-name><tp:taxon-name-part taxon-name-part-type="genus">Cirrhilabrus</tp:taxon-name-part></tp:taxon-name></italic> (<tp:taxon-name><tp:taxon-name-part taxon-name-part-type="order">Perciformes</tp:taxon-name-part></tp:taxon-name>: <tp:taxon-name><tp:taxon-name-part taxon-name-part-type="family">Labridae</tp:taxon-name-part></tp:taxon-name>) from the western Indian Ocean.</article-title><source>Revue Française d’Aquariologie Herpêtologie</source><volume>22</volume>: <fpage>19</fpage>–<lpage>26</lpage>.</mixed-citation></ref></ref-list></tp:taxon-treatment>
